# Supplementary material for: Empagliflozin Ameliorates Diabetic Cardiomyopathy by Inhibiting Ferroptosis via SIRT3: Mechanisms and Therapeutic Implications
Source: Antioxidants (Basel). 2026 Apr 24;15(5):543. doi: 10.3390/antiox15050543 (PMC13203827; doi:10.3390/antiox15050543)
Supplement: Supplementary file 1 [file antioxidants-15-00543-s001.zip]

Archive with 1 entries (1 files):
- antioxidants-4216021-supplementary.pdf
